# Supplementary material for: Approaches to Deprescribing Proton Pump Inhibitors in Clinical Practice: A Systematic Review
Source: J Clin Med. 2024 Oct 21;13(20):6283. doi: 10.3390/jcm13206283 (PMC11508458; doi:10.3390/jcm13206283)
Supplement: Supplementary file 1 [file jcm-13-06283-s001.zip]

Archive with 1 entries (1 files):
- jcm-3219208-supplementary.pdf
